# Supplementary material for: Deleterious variants in DCHS1 are prevalent in sporadic cases of mitral valve prolapse
Source: Mol Genet Genomic Med. 2017 Dec 10;6(1):114–20. doi: 10.1002/mgg3.347 (PMC5823682; doi:10.1002/mgg3.347)
Supplement: Supplementary file 3 [file MGG3-6-114-s003.xlsx]

## Sheet: Tableau
	Number of subject sequenced	Variation	Position			Function	Alleles		Genotypes	mRNA	Protein	Pathogenicity						MAF
			Exon/Intron	B38	B37		Ref	Alt				PolyPhen2	CADD	Eigen	PROVEAN	Condel	M-CAP	1000 All	1000 Eur	ExAC Adjusted	ExAC NF EUR	OpenSearch All	OpenSearch EUR	Bravo	gnomAD
	12	g.6655974_6655975insG (New)	Intergenic	6655974	6677203	Intergenic	-	G	2 -/G	.	.	.	8.884	.	.	.	.	0	0	.	.	0	0	0	.
	12	rs867488547	E 1	6655846	6677077	5’-UTR	C	G	2 C/G	.	.	.	6.966	19.4797	.	.	.	0	0	.	.	0	0	0	0.009009***
	12	rs867009988	E 1	6655844	6677075	5’-UTR	G	A	6 G/A	.	.	.	9.362	19.4655	.	.	.	0	0	.	.	0	0	0	0.0003387***
	12	g.6655824_6655825insAGGGG	E 1	6655824	6677055	5’-UTR	-	AGGGG	6 -/AGGGG	.	.	.	9.284	.	.	.	.	0	0	.	.	0.37	0.052	0	0.2496
	12	g.6655824_6655825insAGGGGAGGGGGCGGGGGGAGGGGAGGGGAGGGG	E 1	6655824	6677055	5’-UTR	-	33 bp**	3 HTZ and 1 HOM	.	.	.	2.676	.	.	.	.	0	0	.	.	0.0035	<0.001	0	0.006619***
	12	rs866187118	E 1	6655765	6676996	5’-UTR	G	T	1 G/T	.	.	.	11.71	18.8946	.	.	.	0	0	.	.	0.0052	0.0028	0.0052	0.005324
	12	rs544472399	E 1	6655666	6676897	5’-UTR	A	G	3 A/G	.	.	.	7.805	18.9122	.	.	.	0.064	0.091	.	.	0.067	0.015	0.071	0.07219
	12	rs12288387	E 1	6655653	6676884	5’-UTR	T	C	6 T/C and 5 C/C	.	.	.	9.409	19.041	.	.	.	0	0	.	.	0.52	0.23	0.29	0.2972
	12	rs117253802	I 1	6655505	6676736	.	C	T	4 C/T	.	.	.	7.545	18.9907	.	.	.	0.235	0.363	.	.	0.24	0.31	0	0.2733
	12	rs114655313	I 1	6655412	6676643	.	G	A	1 G/A	.	.	.	18.14	19.423	.	.	.	0.06	0.021	.	.	0.031	0.018	0.075	0.05935
	12	rs16916484	I 1	6641975	6663206	.	C	T	3 C/T	.	.	.	2.957	3.42141	.	.	.	0.142	0.109	.	.	0.1	0.098	0.072	0.09112
	12	rs16916480	I 1	6641874	6663105	.	G	A	3 G/A	.	.	.	0.732	1.73281	.	.	.	0.148	0.109	.	.	0.097	0.099	0.077	0.09471
	100	rs376287018	E 2	6641514	6662745	insertion	-	CTG	19 -/CTG and 2 CTG/CTG	c.99_100insCTG	p.L33dup	.	11.76	.	Neutral	.	.	0	0	0.1054	0.07136	0.084	0.093	0.0027	0
	100	rs117368891	E 2	6640369	6661600	missense	C	A	3 C/A	c.1245C>A	p.S415R	0.998 - Probably damaging	13.42	4.527234	Neutral	N	.	0.003	0.011	0.006489	0.01043	0.0071	0.01	0.0054	0.00634
	12	rs997263	E 3	6634202	6655433	synonymous	C	T	5 C/T and 2 T/T	c.1902C>T	p.H634H	.	5.803	11.6218	Neutral	.	.	0.346	0.378	0.375	0.395	0.31	0.37	0.0054	0.3717
	12	rs2659869	I 3	6634101	6655332	.	A	T	5 A/T and 2 T/T	.	.	.	0.314	10.3072	.	.	.	0.387	0.378	0.3888	0.3956	0.32	0.37	0.39	0.3825
	12	rs11040938	I 5	6633382	6654613	.	T	C	5 T/C and 2 C/C	.	.	.	12.34	10.1634	.	.	.	0.534	0.401	0.5046	0.4408	0.4	0.42	0.56	0.4546
	12	rs138559226	E 7	6631745	6652976	synonymous	G	A	1 G/A	c.3546G>A	p.Q1182Q	.	5.504	12.2014	Neutral	.	.	0.009	0.019	0.01458	0.01971	0.014	0.02	0.01	0.01285
	12	rs2659871	E 8	6631387	6652618	synonymous	G	A	5 G/A and 2 A/A	c.3696G>A	p.P1232P	.	13.48	17.0569	Neutral	.	.	0.451	0.38	0.4153	0.4033	0.37	0.38	0.46	0.4125
	12	rs2659872	E 10	6630579	6651810	synonymous	T	C	5 T/C and 2 C/C	c.4215T>C	p.L1405L	.	7.542	18.4897	Neutral	.	.	0.53	0.402	0.5182	0.5391	0.39	0.41	0.56	0.4452
	12	rs11040937	I 13	6627706	6648937	.	G	A	5 G/A and 2 A/A	.	.	.	10.34	15.5217	.	.	.	0.319	0.375	0.3721	0.3931	0.29	0.36	0.3	0.3616
	12	rs4758443	E 14	6627193	6648424	missense	C	T	5 C/T and 2 T/T	c.5846C>T	p.T1949M	0.023 - benign	0.022	0.5773936	Neutral	N	.	0.298	0.373	0.3559	0.3875	0.29	0.36	0.27	0.3519
	12	rs4442534	I 14	6626747	6647978	.	G	A	5 G/A and 2 A/A	.	.	.	0.066	4.30561	.	.	.	0.321	0.375	0.363	0.3878	0.29	0.36	0.3	0.3593
	12	rs34782445	I 14	6626700	6647931	.	G	A	5 G/A and 2 A/A	.	.	.	0.002	0.774418	.	.	.	0.32	0.375	0.3622	0.3869	0.29	0.36	0.3	0.3595
	12	rs11827437	I 15	6626391	6647622	.	A	G	5 A/G and 2 G/G	.	.	.	0.073	8.5875	.	.	.	0.337	0.375	0.3742	0.3944	0.3	0.37	0.32	0.3634
	12	rs200103093	I 17	6625768	6646999	.	-	C	1 -/C	.	.	.	11.77	.	.	.	.	0.009	0.019	0.01332	0.01848	0.014	0.02	0.01	0.01267
	100	rs7924553	E 19	6625353	6646584	missense	G	A	3 G/A	c.6991G>A	p.V2331I	0 - benign	8.803	0.5981185	Neutral	N	.	0.048	0.005	0.02289	0.01276	0.023	0.012	0.055	0.02163
	12	rs10458926	I 19	6624877	6646108	.	A	G	3 A/G	.	.	.	0.437	8.83916		.	.	0.198	0.162	0.1891	0.1866	0.14	0.17	0.16	0.1811
	100	rs117140835	E 21	6624291	6645522	missense	G	A	5 G/A	c.7385G>A	p.R2462Q	1 - Probably damaging	25.6	5.618397	Neutral	N	.	0.007	0.013	0.02046	0.02916	0.013	0.02	0.011	0.01322
	100	c.7390G>C (New)	E 21	6624286	6645517	missense	G	C	1 G/C	c.7390G>C	p.A2464P	0.998 - Probably damaging	26.4	7.137683	Deleterious	D	0.034 - Possibly Pathogenic	0	0	0	0	0	0	0	0
	100	rs149685502	E 21	6624266	6645497	synonymous	G	T	2 G/T	c.7410G>T	p.V2470V	.	1.666	13.7011	Neutral	.	.	0	0	0.0001628	0.0002736	<0.001	<0.001	0.00028	0.0001667
	100	rs72911011	E 21	6623369	6644600	synonymous	G	A	26 G/A and 7 A/A	c.8307G>A	p.A2769A	.	12.96	13.2673	Neutral	.	.	0.125	0.212	0.2407	0.276	0.15	0.2	0.14	0.1773
	100	c.8309G>A	E 21	6623367	6644598	missense	G	A	1 G/A	c.8309G>A	p.R2770Q	0.999 - Probably damaging	25.1	4.35747	Neutral	N	0.007 - Likely Benign	0	0	0	0	0	0	0.0001	0.0000323
	100	rs35599968	E 21	6623196	6644427	missense	G	C	14 G/C	c.8480G>C	p.R2827P	0.123 - benign	19.79	1.046745	Neutral	N	.	0.027	0.083	0.07211	0.1044	0.045	0.075	0.055	0.05243
	100	rs146233988	E 21	6623077	6644308	missense	G	A	1 G/A	c.8599G>A	p.A2867T	0.001 - benign	15.4	1.240253	Neutral	N	.	0.0004	0.01	0.01002	0.01603	0.0058	0.0083	0.0045	0.005241
	100	rs7122587	E 21	6622745	6643976	synonymous	G	A	26 G/A and 7 A/A	c.8931G>A	p.Q2977Q	.	4.127	14.4961	Neutral	.	.	0.196	0.216	0.2689	0.2872	0.18	0.2	0.24	0.1993
	100	rs768737101*	E 19	6625356	6646587	missense	C	T	0	c.6988C>T	p.R2330C	1 - Probably damaging	28	6.955634	Deleterious	.	0.018 - Likely Benign	0	0	0.00002493	0.00003022	<0.001	<0.001	0	0.00002537
	100	rs201457110*	E 21	6624138	6645369	missense	G	A	0	c.7538G>A	p.R2513H	1 - Probably damaging	24.3	3.786144	Neutral	.	0.014 - Likely Benign	0.0004	0	0.000505	0.0001188	<0.001	0	0.000034	0.0003986
	*Mutations identified by Durst et al.												CADD >=10 && < 15
	**AGGGGAGGGGGCGGGGGGAGGGGAGGGGAGGGG (REV)												CADD >=15 && < 20
	***Filtered (non-PASS) variants												CADD >=20
	. = No data
	Sequence of reference: NG_033858.1												Deleterious other than CADD
